# Supplementary material for: Experimental hut evaluation of DawaPlus 3.0 LN and DawaPlus 4.0 LN treated with deltamethrin and PBO against free-flying populations of Anopheles gambiae s.l. in Vallée du Kou, Burkina Faso
Source: PLoS One. 2019 Dec 23;14(12):e0226191. doi: 10.1371/journal.pone.0226191 (PMC6927612; doi:10.1371/journal.pone.0226191)
Supplement: S1 File — (XLSX) [file pone.0226191.s001.xlsx]

## Sheet: Feuil1
Periods	treatments	inside net	in hut	veranda	total caught	exiting rate	Deterrence (%)	Nb blood fed	blood fed rate	Blood feeding inhibition (%)	Nb dead after 24h	Mortality rate after 24h (%)
	Control	21	31	14	66	21.2121		29	43.9394		10	15.1515
	DawaPlus 2.0 0W	9	27	28	64	43.75	3.0303	25	39.0625	11.0991	15	23.4375
	DawaPlus 2.0 20W	7	4	12	23	52.1739	65.1515	18	78.2609	0	5	21.7391
week 1	DawaPlus 3.0 0W	1	5	2	8	25	87.8788	3	37.5	14.6552	0	0
	DawaPlus 3.0 20W	9	12	21	42	50	36.3636	20	47.619	0	5	11.9048
	DawaPlus 4.0 0W	5	21	53	79	67.0886	-19.697	14	17.7215	59.6683	37	46.8354
	DawaPlus 4.0 20W	14	21	13	48	27.0833	27.2727	24	50	0	11	22.9167
	Control	34	11	15	60	25		51	85		9	15
	DawaPlus 2.0 0W	35	46	40	121	33.0579	-101.667	68	56.1983	33.8843	20	16.5289
	DawaPlus 2.0 20W	140	153	240	533	45.0281	-788.333	242	45.4034	46.5843	72	13.5084
week 2	DawaPlus 3.0 0W	14	38	53	105	50.4762	-75	50	47.619	43.9776	27	25.7143
	DawaPlus 3.0 20W	56	53	53	162	32.716	-170	90	55.5556	34.6405	28	17.284
	DawaPlus 4.0 0W	2	16	33	51	64.7059	15	8	15.6863	81.5456	25	49.0196
	DawaPlus 4.0 20W	78	105	146	329	44.3769	-448.333	141	42.8571	49.5798	41	12.462
	Control	65	45	32	142	22.5352		82	57.7465		4	2.8169
	DawaPlus 2.0 0W	135	174	186	495	37.5758	-248.592	258	52.1212	9.74132	51	10.303
	DawaPlus 2.0 20W	75	45	83	203	40.8867	-42.9577	134	66.0099	0	34	16.7488
week 3	DawaPlus 3.0 0W	29	152	108	289	37.3702	-103.521	89	30.7958	46.6706	51	17.6471
	DawaPlus 3.0 20W	23	75	92	190	48.4211	-33.8028	89	46.8421	18.8832	29	15.2632
	DawaPlus 4.0 0W	4	20	37	61	60.6557	57.0423	14	22.9508	60.2559	25	40.9836
	DawaPlus 4.0 20W	41	144	96	281	34.1637	-97.8873	53	18.8612	67.3379	26	9.25267
	Control	80	163	63	306	20.5882		161	52.6144		28	9.15033
	DawaPlus 2.0 0W	56	97	87	240	36.25	21.5686	131	54.5833	0	35	14.5833
	DawaPlus 2.0 20W	25	30	67	122	54.918	60.1307	58	47.541	9.6426	15	12.2951
week 4	DawaPlus 3.0 0W	19	16	48	83	57.8313	72.8758	37	44.5783	15.2735	23	27.7108
	DawaPlus 3.0 20W	86	163	268	517	51.8375	-68.9542	184	35.5899	32.357	76	14.7002
	DawaPlus 4.0 0W	1	23	41	65	63.0769	78.7582	39	60	-14.0373	31	47.6923
	DawaPlus 4.0 20W	22	28	58	108	53.7037	64.7059	46	42.5926	19.0476	19	17.5926
	Control	35	66	44	145	30.3448		85	58.6207		11	7.58621
	DawaPlus 2.0 0W	17	46	32	95	33.6842	34.4828	67	70.5263	0	11	11.5789
	DawaPlus 2.0 20W	17	45	81	143	56.6434	1.37931	66	46.1538	21.267	7	4.8951
week 5	DawaPlus 3.0 0W	3	16	30	49	61.2245	66.2069	33	67.3469	0	12	24.4898
	DawaPlus 3.0 20W	25	160	125	310	40.3226	-113.793	120	38.7097	33.9658	53	17.0968
	DawaPlus 4.0 0W	3	16	33	52	63.4615	64.1379	28	53.8462	8.1448	18	34.6154
	DawaPlus 4.0 20W	37	121	175	333	52.5526	-129.655	115	34.5345	41.0881	42	12.6126
	Control	179	239	206	624	33.0128		360	57.6923		111	17.7885
	DawaPlus 2.0 0W	73	94	92	259	35.5212	58.4936	151	58.3012	0	47	18.1467
	DawaPlus 2.0 20W	171	203	291	665	43.7594	-6.57051	317	47.6692	17.3734	137	20.6015
week 6	DawaPlus 3.0 0W	29	128	158	315	50.1587	49.5192	99	31.4286	45.5238	71	22.5397
	DawaPlus 3.0 20W	49	176	197	422	46.6825	32.3718	186	44.0758	23.6019	104	24.6445
	DawaPlus 4.0 0W	13	33	98	144	68.0556	76.9231	44	30.5556	47.037	66	45.8333
	DawaPlus 4.0 20W	22	66	141	229	61.5721	63.3013	93	40.6114	29.607	43	18.7773
	Control	52	53	68	173	39.3064		145	83.815		11	6.35838
	DawaPlus 2.0 0W	23	28	50	101	49.505	41.6185	81	80.198	4.31547	20	19.802
	DawaPlus 2.0 20W	34	89	92	215	42.7907	-24.2775	105	48.8372	41.7322	33	15.3488
week 7	DawaPlus 3.0 0W	16	146	165	327	50.4587	-89.0173	161	49.2355	41.257	63	19.2661
	DawaPlus 3.0 20W	10	71	85	166	51.2048	4.04624	93	56.0241	33.1575	23	13.8554
	DawaPlus 4.0 0W	5	56	89	150	59.3333	13.2948	50	33.3333	60.2299	69	46
	DawaPlus 4.0 20W	15	42	94	151	62.2517	12.7168	98	64.9007	22.5668	31	20.5298
	Control	61	75	61	197	30.9645		160	81.2183		15	7.61421
	DawaPlus 2.0 0W	6	28	65	99	65.6566	49.7462	73	73.7374	9.21086	18	18.1818
	DawaPlus 2.0 20W	5	22	45	72	62.5	63.4518	45	62.5	23.0469	15	20.8333
week 8	DawaPlus 3.0 0W	11	27	56	94	59.5745	52.2843	43	45.7447	43.6769	28	29.7872
	DawaPlus 3.0 20W	10	23	73	106	68.8679	46.1929	68	64.1509	21.0142	18	16.9811
	DawaPlus 4.0 0W	0	20	136	156	87.1795	20.8122	64	41.0256	49.4872	54	34.6154
	DawaPlus 4.0 20W	5	22	47	74	63.5135	62.4365	43	58.1081	28.4544	19	25.6757
	Control	38	58	39	135	28.8889		117	86.6667		8	5.92593
	DawaPlus 2.0 0W	12	17	45	74	60.8108	45.1852	79	106.757	0	15	20.2703
	DawaPlus 2.0 20W	12	39	128	179	71.5084	-32.5926	99	55.3073	36.1839	41	22.905
week 9	DawaPlus 3.0 0W	2	19	74	95	77.8947	29.6296	71	74.7368	13.7652	21	22.1053
	DawaPlus 3.0 20W	1	29	36	66	54.5455	51.1111	51	77.2727	10.8392	11	16.6667
	DawaPlus 4.0 0W	2	16	70	88	79.5455	34.8148	25	28.4091	67.2203	40	45.4545
	DawaPlus 4.0 20W	7	27	59	93	63.4409	31.1111	56	60.2151	30.5211	21	22.5806
	Control	565	741	542	1848	29.329		1190	64.3939		207	11.2013
	DawaPlus 2.0 0W	366	557	625	1548	40.3747	16.2338	933	60.2713	6.40219	232	14.9871
	DawaPlus 2.0 20W	486	630	1039	2155	48.2135	0	1084	50.3016	21.8845	359	16.6589
	DawaPlus 3.0 0W	124	547	694	1365	50.8425	26.1364	586	42.9304	33.3316	296	21.685
	DawaPlus 3.0 20W	269	762	950	1981	47.9556	0	901	45.4821	29.369	347	17.5164
	DawaPlus 4.0 0W	35	221	590	846	69.74	54.2208	286	33.8061	47.501	365	43.1442
	DawaPlus 4.0 20W	241	576	829	1646	50.3645	10.9307	669	40.644	36.8823	253	15.3706
