# Supplementary material for: Experimental hut evaluation of DawaPlus 3.0 LN and DawaPlus 4.0 LN treated with deltamethrin and PBO against free-flying populations of Anopheles gambiae s.l. in Vallée du Kou, Burkina Faso
Source: PLoS One. 2019 Dec 23;14(12):e0226191. doi: 10.1371/journal.pone.0226191 (PMC6927612; doi:10.1371/journal.pone.0226191)
Supplement: S2 File — (XLSX) [file pone.0226191.s002.xlsx]

## Sheet: field strain
treatment	Sample size	Nb washes	Mosquito strain	Exposure Time	total used	KD 60 min	Nb dead	%KD 60 min	%Mortality
CTRL	L1.1	0W	VK7	3 MIN	10	0	1	0	10				%KD 60 min at the evaluation end
CTRL	L1.2	0W	VK8	4 MIN	11	0	1	0	9.09091													%Mortality at the evaluation end
CTRL	l1,1	0W	VK9	5 MIN	10	0	1	0	10			Control	DawaPlus2.0/0W	DawaPlus2.0/20W	DawaPlus3.0/0W	DawaPlus3.0/20W	DawaPlus4.0/0W	DawaPlus4.0/20W
CTRL	l1.2	0W	VK10	6 MIN	8	0	2	0	25			0	0	35.7143	73.3333	58.3333	100	9.09091			Control	DawaPlus2.0/0W	DawaPlus2.0/20W	DawaPlus3.0/0W	DawaPlus3.0/20W
CTRL	L2.1	0W	VK11	7 MIN	10	0	0	0	0			0	0	38.4615	100	45.4545	76.9231	54.5455			10	36.3636	21.4286	53.3333	41.6667
CTRL	L2.2	0W	VK12	8 MIN	11	1	1	9.09091	9.09091			0	0	81.8182	100	53.8462	50	55.5556			9.09091	18.1818	23.0769	36.3636	9.09091
CTRL	l2.1	0W	VK13	9 MIN	10	0	1	0	10			0	0	61.5385	85.7143	16.6667	63.6364	61.5385			10	11.1111	27.2727	20	0
CTRL	l2.2	0W	VK14	10 MIN	8	0	3	0	37.5			0	9.09091	50	78.5714	23.0769	50	41.6667			25	25	15.3846	50	22.2222
CTRL	H1	0W	VK15	11 MIN	8	0	1	0	12.5			9.09091	9.09091	27.2727	85.7143	84.6154	27.2727	60			0	18.1818	30	42.8571	7.69231
CTRL	H2	0W	VK16	12 MIN	10	0	0	0	0			0	0	62.5	100	53.8462	88.8889	83.3333			9.09091	18.1818	27.2727	57.1429	53.8462
												0	0	83.3333	91.6667	90.9091	110	88.8889			10	11.1111	25	77.7778	38.4615
												0	0	78.5714	100	80	93.3333	40			37.5	18.1818	8.33333	66.6667	27.2727
2.0	L1.1	0W	VK7	3MIN	11	0	4	0	36.3636			0	7.14286	100	100	100	100	72.7273			12.5	0	14.2857	100	40
2.0	L1.2	0W	VK8	3MIN	11	0	2	0	18.1818												0	28.5714	20	100	75
2.0	l1,1	0W	VK9	3MIN	9	0	1	0	11.1111		Mean	0.909091	2.53247	61.921	91.5	60.6748	76.0054	56.7347
2.0	l1.2	0W	VK10	3MIN	12	0	3	0	25		SDV	2.8748	4.11198	23.9487	10.1401	28.0633	27.192	23.1279		Mean	12.3182	18.4885	21.2055	60.4141	31.5253
2.0	L2.1	0W	VK11	3MIN	11	1	2	9.09091	18.1818		Sq N	3.16228	3.16228	3.16228	3.16228	3.16228	3.16228	3.16228		SDV	11.232	10.081	6.81361	26.1703	23.0479
2.0	L2.2	0W	VK12	3MIN	11	1	2	9.09091	18.1818		SE	0.909091	1.30032	7.57325	3.20659	8.87438	8.59885	7.31368		Sq N	3.16228	3.16228	3.16228	3.16228	3.16228
2.0	l2.1	0W	VK13	3MIN	9	0	1	0	11.1111		Lower 95% CI of mean	-1,147	-0,4091	44,79	84,25	40,60	56,55	40,19		SE	3.55186	3.18789	2.15465	8.27576	7.28838
2.0	l2.2	0W	VK14	3MIN	11	0	2	0	18.1818		Upper 95% CI of mean	2,966	5,474	79,05	98,75	80,75	95,46	73,28		Lower 95% CI of mean	4,283	11,28	16,33	41,69	15,04
2.0	H1	0W	VK15	3MIN	11	0		0	0											Upper 95% CI of mean	20,35	25,70	26,08	79,14	48,01
2.0	H2	0W	VK16	3MIN	14	1	4	7.14286	28.5714
												Control	DawaPlus 2.0	DawaPlus 3.0	DawaPlus 4.0
2.0	L1.1	20W	VK7	3MIN	14	5	3	35.7143	21.4286		Unwashed	0.909091	2.53247	91.5	76.0054						Control	DawaPlus 2.0	DawaPlus 3.0	DawaPlus 4.0
2.0	L1.2	20W	VK8	3MIN	13	5	3	38.4615	23.0769		20 washes	0.909091	61.921	60.6748	56.7347					Unwashed	12.3182	18.4885	60.4141	48.6255
2.0	l1,1	20W	VK9	3MIN	11	9	3	81.8182	27.2727		SE Unwashed	0.909091	1.30032	3.20659	8.59885					20 washes	12.3182	21.2055	31.5253	30.2098
2.0	l1.2	20W	VK10	3MIN	13	8	2	61.5385	15.3846		SE 20 washes	0.909091	7.57325	8.87438	7.31368					SE Unwashed	3.55186	3.18789	8.27576	7.05149
2.0	L2.1	20W	VK11	3MIN	10	5	3	50	30											SE 20 washes	3.55186	2.15465	7.28838	5.31056
2.0	L2.2	20W	VK12	3MIN	11	3	3	27.2727	27.2727
2.0	l2.1	20W	VK13	3MIN	8	5	2	62.5	25
2.0	l2.2	20W	VK14	3MIN	12	10	1	83.3333	8.33333
2.0	H1	20W	VK15	3MIN	14	11	2	78.5714	14.2857
2.0	H2	20W	VK16	3MIN	10	10	2	100	20
3.0	L1.1	0W	VK7	3MIN	15	11	8	73.3333	53.3333
3.0	L1.2	0W	VK8	3MIN	11	11	4	100	36.3636
3.0	l1.1	0W	VK9	3MIN	10	10	2	100	20
3.0	L2.1	0W	VK10	3MIN	14	12	7	85.7143	50
3.0	l2.1	0W	VK11	3MIN	14	11	6	78.5714	42.8571
3.0	H1	0W	VK12	3MIN	14	12	8	85.7143	57.1429
3.0	H2	0W	VK13	3MIN	9	9	7	100	77.7778
3.0	H3	0W	VK14	3MIN	12	11	8	91.6667	66.6667
3.0	H4	0W	VK15	3MIN	10	10	10	100	100
3.0	H5	0W	VK16	3MIN	12	12	12	100	100
3.0	L1.1	20W	VK7	3MIN	12	7	5	58.3333	41.6667
3.0	L1.2	20W	VK8	3MIN	11	5	1	45.4545	9.09091
3.0	l1.1	20W	VK9	3MIN	13	7	0	53.8462	0
3.0	L2.1	20W	VK10	3MIN	18	3	4	16.6667	22.2222
3.0	l2.1	20W	VK11	3MIN	13	3	1	23.0769	7.69231
3.0	H1	20W	VK12	3MIN	13	11	7	84.6154	53.8462
3.0	H2	20W	VK13	3MIN	13	7	5	53.8462	38.4615
3.0	H3	20W	VK14	3MIN	11	10	3	90.9091	27.2727
3.0	H4	20W	VK15	3MIN	5	4	2	80	40
3.0	H5	20W	VK16	3MIN	8	8	6	100	75
4.0	L1.1	0W	VK7	3MIN	12	12	8	100	66.6667
4.0	L1.2	0W	VK8	3MIN	13	10	6	76.9231	46.1538
4.0	l1,1	0W	VK9	3MIN	12	6	3	50	25
4.0	l1.2	0W	VK10	3MIN	11	7	4	63.6364	36.3636
4.0	L2.1	0W	VK11	3MIN	12	6	3	50	25
4.0	L2.2	0W	VK12	3MIN	11	3	2	27.2727	18.1818
4.0	l2.1	0W	VK13	3MIN	9	8	5	88.8889	55.5556
4.0	l2.2	0W	VK14	3MIN	10	11	6	110	60
4.0	H1	0W	VK15	3MIN	15	14	13	93.3333	86.6667
4.0	H2	0W	VK16	3MIN	9	9	6	100	66.6667
4.0	L1.1	20W	VK7	3MIN	11	1	3	9.09091	27.2727
4.0	L1.2	20W	VK8	3MIN	11	6	2	54.5455	18.1818
4.0	l1,1	20W	VK9	3MIN	9	5	4	55.5556	44.4444
4.0	l1.2	20W	VK10	3MIN	13	8	5	61.5385	38.4615
4.0	L2.1	20W	VK11	3MIN	12	5	0	41.6667	0
4.0	L2.2	20W	VK12	3MIN	10	6	4	60	40
4.0	l2.1	20W	VK13	3MIN	12	10	4	83.3333	33.3333
4.0	l2.2	20W	VK14	3MIN	9	8	2	88.8889	22.2222
4.0	H1	20W	VK15	3MIN	10	4	6	40	60
4.0	H2	20W	VK16	3MIN	11	8	2	72.7273	18.1818

## Sheet: Kisumu strain
treatment	Sample size	Nb washes	Mosquito strain	Exposure Time	total used	KD 60 min	Nb dead	%KD 60 min	%Mortality
CTRL	L1.1	0W	kisumu	3mn	12	0	0	0	0
CTRL	L1.2	0W	kisumu	3mn	11	0	1	0	9.09091								%KD 60 min
CTRL	l1,1	0W	kisumu	3mn	11	0	0	0	0																	%Mortality
CTRL	l1.2	0W	kisumu	3mn	13	0	0	0	0					Control	DawaPlus2.0/0W	DawaPlus2.0/20W	DawaPlus3.0/0W	DawaPlus3.0/20W	DawaPlus4.0/0W	DawaPlus4.0/20W
CTRL	L2.1	0W	kisumu	3mn	13	0	0	0	0					0	100	100	100	100	100	100			Control	DawaPlus2.0/0W	DawaPlus2.0/20W	DawaPlus3.0/0W	DawaPlus3.0/20W
CTRL	L2.2	0W	kisumu	3mn	16	0	1	0	6.25					0	100	100	100	100	100	100			0	91.6667	100	100	100
CTRL	l2.1	0W	kisumu	3mn	12	0	0	0	0					0	81.8182	100	100	100	100	100			9.09091	91.6667	100	100	100
CTRL	l2.2	0W	kisumu	3mn	12	0	0	0	0					0	100	100	100	100	100	100			0	100	100	100	100
CTRL	H1	0W	kisumu	3mn	12	1	1	8.33333	8.33333					0	100	100	100	100	100	100			0	100	100	100	100
CTRL	H2	0W	kisumu	3mn	14	0	0	0	0					0	100	100	100	100	100	100			0	100	91.6667	100	100
														0	100	100	100	100	100	100			6.25	100	100	100	100
2.0	L1.1	0W	kisumu	3mn	12	12	11	100	91.6667					0	100	100	100	100	100	100			0	100	100	100	100
2.0	L1.2	0W	kisumu	3mn	12	12	11	100	91.6667					8.33333	100	92.3077	100	100	100	100			0	100	100	100	100
2.0	l1,1	0W	kisumu	3mn	11	9	11	81.8182	100					0	100	100	100	100	100	100			8.33333	100	100	100	100
2.0	l1.2	0W	kisumu	3mn	12	12	12	100	100														0	100	100	100	100
2.0	L2.1	0W	kisumu	3mn	9	9	9	100	100				Mean	0.833333	98.1818	99.2308	100	100	100	100
2.0	L2.2	0W	kisumu	3mn	12	12	12	100	100				SDV	2.63523	5.7496	2.43252	0	0	0	0		Mean	2.36742	98.3333	99.1667	100	100
2.0	l2.1	0W	kisumu	3mn	10	10	10	100	100				Sq N	3.16228	3.16228	3.16228	3.16228	3.16228	3.16228	3.16228		SDV	3.87448	3.51364	2.63523	0	0
2.0	l2.2	0W	kisumu	3mn	11	11	11	100	100				SE	0.833333	1.81818	0.769231	0	0	0	0		Sq N	3.16228	3.16228	3.16228	3.16228	3.16228
2.0	H1	0W	kisumu	3mn	11	11	11	100	100													SE	1.22522	1.11111	0.833333	0	0
2.0	H2	0W	kisumu	3mn	13	13	13	100	100													Lower 95% CI of mean	-0,4042	95,82	97,28	100,0	100,0
														Control	DawaPlus 2.0	DawaPlus 3.0	DawaPlus 4.0					Upper 95% CI of mean	5,139	100,8	101,1	100,0	100,0
2.0	L1.1	20W	kisumu	3mn	12	12	12	100	100				unwashed	0.833333	98.1818	100	100
2.0	L1.2	20W	kisumu	3mn	12	12	12	100	100				20 washes	0.833333	99.2308	100	100						Control	DawaPlus 2.0	DawaPlus 3.0	DawaPlus 4.0
2.0	l1,1	20W	kisumu	3mn	13	13	13	100	100				SE Unwashed	0.833333	1.81818	0	0					unwashed	2.36742	98.3333	100	100
2.0	l1.2	20W	kisumu	3mn	16	16	16	100	100				SE 20 washes	0.833333	0.769231	0	0					20 washes	2.36742	99.1667	100	100
2.0	L2.1	20W	kisumu	3mn	12	12	11	100	91.6667													SE Unwashed	1.22522	1.11111	0	0
2.0	L2.2	20W	kisumu	3mn	10	10	10	100	100													SE 20 washes	1.22522	0.833333	0	0
2.0	l2.1	20W	kisumu	3mn	12	12	12	100	100
2.0	l2.2	20W	kisumu	3mn	13	13	13	100	100
2.0	H1	20W	kisumu	3mn	13	12	13	92.3077	100
2.0	H2	20W	kisumu	3mn	10	10	10	100	100
3.0	L1.1	0W	kisumu	3mn	13	13	13	100	100
3.0	L1.2	0W	kisumu	3mn	11	11	11	100	100
3.0	l1.1	0W	kisumu	3mn	14	14	14	100	100
3.0	L2.1	0W	kisumu	3mn	12	12	12	100	100
3.0	l2.1	0W	kisumu	3mn	13	13	13	100	100
3.0	H1	0W	kisumu	3mn	11	11	11	100	100
3.0	H2	0W	kisumu	3mn	11	11	11	100	100
3.0	H3	0W	kisumu	3mn	10	10	10	100	100
3.0	H4	0W	kisumu	3mn	12	12	12	100	100
3.0	H5	0W	kisumu	3mn	12	12	12	100	100
3.0	L1.1	20W	kisumu	3mn	13	13	13	100	100
3.0	L1.2	20W	kisumu	3mn	14	14	14	100	100
3.0	l1.1	20W	kisumu	3mn	13	13	13	100	100
3.0	L2.1	20W	kisumu	3mn	10	10	10	100	100
3.0	l2.1	20W	kisumu	3mn	13	13	13	100	100
3.0	H1	20W	kisumu	3mn	13	13	13	100	100
3.0	H2	20W	kisumu	3mn	12	12	12	100	100
3.0	H3	20W	kisumu	3mn	12	12	12	100	100
3.0	H4	20W	kisumu	3mn	12	12	12	100	100
3.0	H5	20W	kisumu	3mn	13	13	13	100	100
4.0	L1.1	0W	kisumu	3mn	16	16	16	100	100
4.0	L1.2	0W	kisumu	3mn	11	11	11	100	100
4.0	l1,1	0W	kisumu	3mn	15	15	15	100	100
4.0	l1.2	0W	kisumu	3mn	9	9	9	100	100
4.0	L2.1	0W	kisumu	3mn	13	13	13	100	100
4.0	L2.2	0W	kisumu	3mn	14	14	14	100	100
4.0	l2.1	0W	kisumu	3mn	10	10	10	100	100
4.0	l2.2	0W	kisumu	3mn	11	11	11	100	100
4.0	H1	0W	kisumu	3mn	11	11	11	100	100
4.0	H2	0W	kisumu	3mn	10	10	10	100	100
4.0	L1.1	20W	kisumu	3mn	14	14	14	100	100
4.0	L1.2	20W	kisumu	3mn	9	9	9	100	100
4.0	l1,1	20W	kisumu	3mn	13	13	13	100	100
4.0	l1.2	20W	kisumu	3mn	14	14	14	100	100
4.0	L2.1	20W	kisumu	3mn	13	13	13	100	100
4.0	L2.2	20W	kisumu	3mn	14	14	14	100	100
4.0	l2.1	20W	kisumu	3mn	11	11	11	100	100
4.0	l2.2	20W	kisumu	3mn	14	14	14	100	100
4.0	H1	20W	kisumu	3mn	13	13	13	100	100
4.0	H2	20W	kisumu	3mn	15	15	15	100	100
