# Supplementary material for: Experimental hut evaluation of DawaPlus 3.0 LN and DawaPlus 4.0 LN treated with deltamethrin and PBO against free-flying populations of Anopheles gambiae s.l. in Vallée du Kou, Burkina Faso
Source: PLoS One. 2019 Dec 23;14(12):e0226191. doi: 10.1371/journal.pone.0226191 (PMC6927612; doi:10.1371/journal.pone.0226191)
Supplement: S3 File — (XLSX) [file pone.0226191.s003.xlsx]

## Sheet: Kisumu strain
Treatment	Number of washing	Nb mosquitoes	Replicate	Number passing	Passing rate	Number of	Blood fed	Total number	Mortality	%Blood feeding inhibition					mortality
		tested		through holes in 14h		blood fed	rate	dead after 24 h	rate after 24h				control	DawaPlus2.0	DawaPlus2.0	DawaPlus3.0	DawaPlus3.0	DawaPlus4.0	DawaPlus4.0
control	0	85		76	89.4118	72	84.7059	17	20	-			18	98.9796	100	98.1308	93.5897	100	94.1176
control	20	100	1	71	71	48	48	18	18	-			21.1765	95.5556	97.1963	98.0952	100	100	100
DawaPlus2.0	0	98	1	12	12.2449	0	0	97	98.9796	100
DawaPlus2.0	20	102	1	22	21.5686	0	0	102	100	100		Lower 95% CI of mean	-0,5922	75,51	80,79	97,89	56,07	100,0	59,69
DawaPlus3.0	0	107	1	44	41.1215	2	1.86916	105	98.1308	97.7934		Upper 95% CI of mean	39,77	119,0	116,4	98,34	137,5	100,0	134,4
DawaPlus3.0	20	78	1	19	24.359	2	2.5641	73	93.5897	94.6581
DawaPlus4.0	0	112	1	37	33.0357	4	3.57143	112	100	95.7837
DawaPlus4.0	20	85	1	25	29.4118	9	10.5882	80	94.1176	77.9412
																blood feeding
control	0	73	2	59	80.8219	55	75.3425	14	19.1781				control	control 20w	DawaPlus2.0	DawaPlus2.0	DawaPlus3.0	DawaPlus3.0	DawaPlus4.0	DawaPlus4.0
control	20	85	2	71	83.5294	63	74.1176	18	21.1765				84.7059	48	0	0	1.86916	2.5641	3.57143	10.5882
DawaPlus2.0	0	90	2	15	16.6667	3	3.33333	86	95.5556	95.5758			75.3425	74.1176	3.33333	2.80374	6.66667	1.0101	0	0.900901
DawaPlus2.0	20	107	2	17	15.8879	3	2.80374	104	97.1963	96.2172
DawaPlus3.0	0	105	2	76	72.381	7	6.66667	103	98.0952	91.1515		Lower 95% CI of mean	20,54	-104,9	-19,51	-16,41	-26,21	-8,086	-20,90	-55,80
DawaPlus3.0	20	99	2	20	20.202	1	1.0101	99	100	98.6372		Upper 95% CI of mean	139,5	227,0	22,84	19,21	34,75	11,66	24,48	67,29
DawaPlus4.0	0	125	2	32	25.6	0	0	125	100	100
DawaPlus4.0	20	111	2	24	21.6216	1	0.900901	111	100	98.7845
															%Blood feeding inhibition
													DawaPlus2.0	DawaPlus2.0	DawaPlus3.0	DawaPlus3.0	DawaPlus4.0	DawaPlus4.0
													100	100	97.7934	94.6581	95.7837	77.9412
													95.5758	96.2172	91.1515	98.6372	100	98.7845
												Lower 95% CI of mean	69,68	74,08	52,28	71,37	71,11	-44,06
												Upper 95% CI of mean	125,9	122,1	136,7	121,9	124,7	220,8
	CUMUL of 4 Rounds
	control	158	1, 2, 3	135	85.443	127	80.3797	31	0.196203
	control	185	1, 2, 3	142	76.7568	111	60	36	0.194595
	DawaPlus2.0	188	1, 2, 3	27	14.3617	3	1.59574	183	0.973404	98.0147
	DawaPlus2.0	209	1, 2, 3	39	18.6603	3	1.43541	206	0.985646	97.6077
	DawaPlus3.0	212	1, 2, 3	120	56.6038	9	4.24528	208	0.981132	94.7185
	DawaPlus3.0	177	1, 2, 3	39	22.0339	3	1.69492	172	0.971751	97.1751
	DawaPlus4.0	237	1, 2, 3	69	29.1139	4	1.68776	237	1	97.9003						Mortality
	DawaPlus4.0	196	1, 2, 3	49	25	10	5.10204	191	0.97449	91.4966						rate after 24h							%Blood feeding inhibition
SDV	control 0w				6.07394		6.62094		0.581184						Control	DawaPlus 2.0	DawaPlus 3.0	DawaPlus 4.0					DawaPlus 2.0	DawaPlus 3.0	DawaPlus 4.0
SDV	control 20w				8.85963		18.468		2.2461					Unwashed	20	97	98	100				Unwashed	98	94	98
SDV	DawaPlus2.0				3.12666		2.35702		2.42116	3.12841				20 washes	19	99	97	97				20 washes	97	97	91
SDV	DawaPlus2.0				4.01692		1.98254		1.98254	2.67486				SE Unwashed	0.410959	1.71202	0.0178015	0				SE Unwashed	2.21212	3.32092	2.10813
SDV	DawaPlus3.0				22.1038		3.39235		0.0251751	4.69649				SE 20 washes	1.58824	1.40187	3.20513	2.94118				SE 20 washes	1.89141	1.98952	10.4217
SDV	DawaPlus3.0				2.93941		1.09885		4.53274	2.81361
SDV	DawaPlus4.0				5.25784		2.52538		0	2.98135
SDV	DawaPlus4.0				5.50846		6.84998		4.15945	14.7385
Sq N	control				1.41421		1.41421		1.41421
Sq N	control				1.41421		1.41421		1.41421
Sq N	DawaPlus2.0				1.41421		1.41421		1.41421	1.41421
Sq N	DawaPlus2.0				1.41421		1.41421		1.41421	1.41421
Sq N	DawaPlus3.0				1.41421		1.41421		1.41421	1.41421
Sq N	DawaPlus3.0				1.41421		1.41421		1.41421	1.41421
Sq N	DawaPlus4.0				1.41421		1.41421		1.41421	1.41421
Sq N	DawaPlus4.0				1.41421		1.41421		1.41421	1.41421
SE	control				4.29492		4.68171		0.410959
SE	control				6.26471		13.0588		1.58824
SE	DawaPlus2.0				2.21088		1.66667		1.71202	2.21212
SE	DawaPlus2.0				2.84039		1.40187		1.40187	1.89141
SE	DawaPlus3.0				15.6297		2.39875		0.0178015	3.32092
SE	DawaPlus3.0				2.07848		0.777001		3.20513	1.98952
SE	DawaPlus4.0				3.71786		1.78571		0	2.10813
SE	DawaPlus4.0				3.89507		4.84367		2.94118	10.4217

## Sheet: Resistant strain VK
	Treatment	Number of washing	Nb mosquitoes	Replicate	Number passing	Passing rate	Number of	Blood fed	Total number	Mortality	%Blood feeding inhibition						mortality
			tested		through holes in 14h		blood fed	rate	dead after 24 h	rate after 24h				control	control 20w	DawaPlus2.0	DawaPlus2.0	DawaPlus3.0	DawaPlus3.0	DawaPlus4.0	DawaPlus4.0
	control	0	107	1	73	68.2243	71	66.3551	21	19.6262	-			19.6262	18.0556	65.4545	49.1379	84.5361	31.7829	88.8889	33.6449
	control	20	72	1	70	97.2222	63	87.5	13	18.0556	-			21.4286	18.4466	48.6726	22.549	69.5652	19.2308	85.4167	19.6078
	DawaPlus2.0	0	110	1	54	49.0909	28	25.4545	72	65.4545	61.6389			14.4444	8.49057	25.2747	28.7129	37.7551	19.469	92.4528	61.1111
	DawaPlus2.0	20	116	1	36	31.0345	10	8.62069	57	49.1379	90.1478
	DawaPlus3.0L1	0	97	1	41	42.268	10	10.3093	82	84.5361	84.4635		Lower 95% CI of mean	9,493	0,9905	-3,664	-1,106	4,606	5,660	80,18	-14,32
	DawaPlus3.0L1	20	129	1	83	64.3411	53	41.0853	41	31.7829	53.0454		Upper 95% CI of mean	27,51	29,00	96,60	68,04	123,3	41,33	97,66	90,56
	DawaPlus4.0	0	126	1	55	43.6508	15	11.9048	112	88.8889	82.059
	DawaPlus4.0	20	107	1	35	32.7103	26	24.2991	36	33.6449	72.2296
																	blood feeding
	control	0	84	2	45	53.5714	38	45.2381	18	21.4286				control	control 20w	DawaPlus2.0	DawaPlus2.0	DawaPlus3.0	DawaPlus3.0	DawaPlus4.0	DawaPlus4.0
	control	20	103	2	56	54.3689	51	49.5146	19	18.4466				66.3551	87.5	25.4545	8.62069	10.3093	41.0853	11.9048	24.2991
	DawaPlus2.0	0	113	2	56	49.5575	42	37.1681	55	48.6726	17.8388			45.2381	49.5146	37.1681	18.6275	7.6087	40.3846	3.125	6.86275
	DawaPlus2.0	20	102	2	35	34.3137	19	18.6275	23	22.549	62.3799			65.5556	50.9434	50.5495	7.92079	45.9184	6.19469	12.2642	5.55556
	DawaPlus3.0	0	92	2	25	27.1739	7	7.6087	64	69.5652	83.1808
	DawaPlus3.0	20	104	2	40	38.4615	42	40.3846	20	19.2308	18.4389		Lower 95% CI of mean	29,32	9,169	6,532	-3,156	-31,83	-20,32	-3,760	-13,76
	DawaPlus4.0	0	96	2	23	23.9583	3	3.125	82	85.4167	93.0921		Upper 95% CI of mean	88,78	116,1	68,92	26,60	74,39	78,77	21,96	38,23
	DawaPlus4.0	20	102	2	30	29.4118	7	6.86275	20	19.6078	86.1399
	control	0	90	3	64	71.1111	59	65.5556	13	14.4444						blood feeding inhibition
	control	20	106	3	54	50.9434	54	50.9434	9	8.49057				DawaPlus2.0	DawaPlus2.0	DawaPlus3.0	DawaPlus3.0	DawaPlus4.0	DawaPlus4.0
	DawaPlus2.0	0	91	3	51	56.044	46	50.5495	23	25.2747	22.8907			61.6389	90.1478	84.4635	53.0454	82.059	72.2296
	DawaPlus2.0	20	101	3	11	10.8911	8	7.92079	29	28.7129	84.4518			17.8388	62.3799	83.1808	18.4389	93.0921	86.1399
	DawaPlus3.0	0	98	3	56	57.1429	45	45.9184	37	37.7551	29.955			22.8907	84.4518	29.955	87.8401	81.292	89.0947
	DawaPlus3.0	20	113	3	12	10.6195	7	6.19469	22	19.469	87.8401
	DawaPlus4.0	0	106	3	39	36.7925	13	12.2642	98	92.4528	81.292
	DawaPlus4.0	20	108	3	44	40.7407	6	5.55556	66	61.1111	89.0947		Lower 95% CI of mean	-25,40	42,56	-11,41	-33,09	69,08	60,12
		CUMUL of 4 Rounds											Upper 95% CI of mean	93,65	115,4	143,1	139,3	101,9	104,9
	control	0	281	1, 2, 3	182	64.7687	168	59.7865	52	0.185053
	control	20	281	1, 2, 3	180	64.0569	168	59.7865	41	0.145907
	DawaPlus2.0	0	314	1, 2, 3	161	51.2739	116	36.9427	150	0.477707	38.209
	DawaPlus2.0	20	319	1, 2, 3	82	25.7053	37	11.5987	109	0.341693	80.5997
	DawaPlus3.0	0	287	1, 2, 3	122	42.5087	62	21.6028	183	0.637631	63.8668
	DawaPlus3.0	20	346	1, 2, 3	135	39.0173	102	29.4798	83	0.239884	50.6916
	DawaPlus4.0	0	328	1, 2, 3	117	35.6707	31	9.45122	292	0.890244	84.1917
	DawaPlus4.0	20	317	1, 2, 3	109	34.3849	39	12.3028	122	0.384858	79.422					Mortality
SDV	control					9.40462		11.9678		3.62576						rate after 24h							%Blood feeding inhibition
SDV	control					25.7872		21.5303		5.63863					Control	DawaPlus 2.0	DawaPlus 3.0	DawaPlus 4.0					DawaPlus 2.0	DawaPlus 3.0	DawaPlus 4.0
SDV	DawaPlus2.0					3.88665		12.5567		20.1805	23.9631			unwashed	19	48	64	89				unwashed	38.209	63.8668	84.1917
SDV	DawaPlus2.0					12.6829		5.98968		13.9173	14.6667			20 washes	15	34	24	38				20 washes	80.5997	50.6916	79.422
SDV	DawaPlus3.0					14.9846		21.3812		23.8903	31.1068			SE Unwashed	2.09334	11.6512	13.7931	2.03122				SE Unwashed	13.8351	17.9595	3.81197
SDV	DawaPlus3.0					26.8668		19.9449		7.17921	34.7006			SE 20 washes	3.25546	8.03515	4.14492	12.1882				SE 20 washes	8.46782	20.0344	5.19966
SDV	DawaPlus4.0					9.9962		5.17586		3.51818	6.60253
SDV	DawaPlus4.0					5.82687		10.4646		21.1106	9.00607
Sq N	control					1.73205		1.73205		1.73205
Sq N	control					1.73205		1.73205		1.73205
Sq N	DawaPlus2.0					1.73205		1.73205		1.73205	1.73205
Sq N	DawaPlus2.0					1.73205		1.73205		1.73205	1.73205
Sq N	DawaPlus3.0					1.73205		1.73205		1.73205	1.73205
Sq N	DawaPlus3.0					1.73205		1.73205		1.73205	1.73205
Sq N	DawaPlus4.0					1.73205		1.73205		1.73205	1.73205
Sq N	DawaPlus4.0					1.73205		1.73205		1.73205	1.73205
SE	control					5.42976		6.90961		2.09334
SE	control					14.8882		12.4305		3.25546
SE	DawaPlus2.0					2.24396		7.24961		11.6512	13.8351
SE	DawaPlus2.0					7.32245		3.45814		8.03515	8.46782
SE	DawaPlus3.0					8.65137		12.3444		13.7931	17.9595
SE	DawaPlus3.0					15.5115		11.5152		4.14492	20.0344
SE	DawaPlus4.0					5.77131		2.98829		2.03122	3.81197
SE	DawaPlus4.0					3.36414		6.04177		12.1882	5.19966
