# Supplementary material for: Experimental hut evaluation of DawaPlus 3.0 LN and DawaPlus 4.0 LN treated with deltamethrin and PBO against free-flying populations of Anopheles gambiae s.l. in Vallée du Kou, Burkina Faso
Source: PLoS One. 2019 Dec 23;14(12):e0226191. doi: 10.1371/journal.pone.0226191 (PMC6927612; doi:10.1371/journal.pone.0226191)
Supplement: S4 File — (XLSX) [file pone.0226191.s004.xlsx]

## Sheet: kisumu
Method	Treatment	strain	Replicate	N exposed	contact time	n kd	n dead	%kd	%dead		Method	Treatment	strain	Replicate	N exposed	contact time	n kd	n dead	%kd	%dead
bottles	acetone/CTRL	Kisumu	1	22	60 min	1	1	0.0454545	0.0454545		cylinder	control	Kisumu	1	23	60 min	0	0	0	0
bottles	acetone/CTRL	Kisumu	2	30	60 min	1	2	0.0333333	0.0666667		cylinder	control	Kisumu	2	26	60 min	0	0	0	0
bottles	PBO (400µg)	Kisumu	1	25	60 min	0	2	0	0.08		cylinder	Permethrin 0,75%	Kisumu	1	25	60 min	25	25	1	1
bottles	PBO (400µg)	Kisumu	2	20	60 min	0	0	0	0		cylinder	Permethrin 0,75%	Kisumu	2	26	60 min	26	26	1	1
bottles	Permthrin (21,5µg)	Kisumu	1	24	60 min	24	24	1	1		cylinder	Permethrin 0,75%	Kisumu	3	25	60 min	25	25	1	1
bottles	Permthrin (21,5µg)	Kisumu	2	28	60 min	28	28	1	1		cylinder	Permethrin 0,75%	Kisumu	4	26	60 min	26	26	1	1
bottles	PBO(400µg)+Permthrin (21,5µg)	Kisumu	1	24	60 min	24	24	1	1		cylinder	Delta 0,05%	Kisumu	1	26	60 min	26	26	1	1
bottles	PBO(400µg)+Permthrin (21,5µg)	Kisumu	2	27	60 min	27	27	1	1		cylinder	Delta 0,05%	Kisumu	2	27	60 min	27	27	1	1
bottles	PBO then Permethrin	Kisumu	1	27	60 min	27	27	1	1		cylinder	Delta 0,05%	Kisumu	3	27	60 min	27	27	1	1
bottles	PBO then Permethrin	Kisumu	2	28	60 min	28	28	1	1		cylinder	Delta 0,05%	Kisumu	4	19	60 min	19	19	1	1
		Knockdown	Mortality
	acetone CTRL	4	6
	PBO (400µg)	0	4
	Permthrin (21,5µg)	100	100
	PBO(400µg) Permthrin (21,5µg)	100	100
	PBO then Permethrin	100	100

## Sheet: field strain
Method	Treatment	strain	Replicate	N exposed	contact time	n kd	n dead	%kd	%dead		Method	Treatment	strain	Replicate	N exposed	contact time	n kd	n dead	%kd	%dead
bottles	acetone/CTRL	VK	1	26	60 min	0	0	0	0		cylinder	control	VK	1	23	60 min	0	0	0	0
bottles	acetone/CTRL	VK	2	23	60 min	0	0	0	0		cylinder	control	VK	2	25	60 min	0	0	0	0
bottles	PBO (400µg)	VK	1	27	60 min	0	0	0	0		cylinder	Permethrin 0,75%	VK	1	24	60 min	0	0	0	0
bottles	PBO (400µg)	VK	2	24	60 min	0	1	0	0.0416667		cylinder	Permethrin 0,75%	VK	2	22	60 min	0	0	0	0
bottles	Permthrin (21,5µg)	VK	1	26	60 min	24	10	0.923077	0.384615		cylinder	Permethrin 0,75%	VK	3	24	60 min	0	0	0	0
bottles	Permthrin (21,5µg)	VK	2	25	60 min	17	4	0.68	0.16		cylinder	Permethrin 0,75%	VK	4	23	60 min	0	0	0	0
bottles	PBO(400µg)+Permthrin (21,5µg)	VK	1	27	60 min	21	23	0.777778	0.851852		cylinder	Delta 0,05%	VK	1	20	60 min	1	0	0.05	0
bottles	PBO(400µg)+Permthrin (21,5µg)	VK	2	24	60 min	20	22	0.833333	0.916667		cylinder	Delta 0,05%	VK	2	23	60 min	1	0	0.0434783	0
bottles	PBO then Permethrin	VK	1	24	60 min	20	22	0.833333	0.916667		cylinder	Delta 0,05%	VK	3	24	60 min	2	0	0.0833333	0
bottles	PBO then Permethrin	VK	2	26	60 min	21	24	0.807692	0.923077		cylinder	Delta 0,05%	VK	4	25	60 min	3	0	0.12	0
			Knockdown	Mortality
		acetone CTRL	0	0
		PBO (400µg)	0	0
		Permthrin (21,5µg)	80	27
		PBO(400µg) Permthrin (21,5µg)	81	88
		PBO then Permethrin	83	92
